# Supplementary material for: Phosphorus-Associated Viral Indicators Override pH as Predictors of Heavy Metal Mobility in Urban Storm Drain Sediments
Source: Toxics. 2026 Feb 26;14(3):197. doi: 10.3390/toxics14030197 (PMC13030558; doi:10.3390/toxics14030197)
Supplement: Supplementary file 1 [file toxics-14-00197-s001.zip]

Archive with 1 entries (1 files):
- toxics-4146238-supplementary.pdf
